# Supplementary material for: Prognostic factors and outcomes of early-stage small cell neuroendocrine carcinoma of the cervix: 37 cases from a single center
Source: PeerJ. 2019 May 3;7:e6868. doi: 10.7717/peerj.6868 (PMC6501769; doi:10.7717/peerj.6868)
Supplement: Supplemental Information 1 [file peerj-07-6868-s001.xls]

## Sheet: Sheet1
os all		pfs all		FIGO os			FIGO pfs			size os			size pfs
time	survive	time	survive	time	survive	group	time	survive	group	time	survive	group	time	survive	group
17	1	2	1	8	1	1	5	1	1	8	1	1	5	1	1
8	1	5	1	11	1	1	8	1	1	11	1	1	8	1	1
8	1	5	1	15	1	1	9	1	1	15	1	1	9	1	1
9	1	8	1	17	1	1	18	1	1	17	1	1	11	1	1
11	1	8	1	17	1	1	30	1	1	17	1	1	18	1	1
11	1	8	1	39	1	1	32	1	1	39	1	1	30	1	1
13	1	9	1	46	1	1	53	1	1	46	1	1	30	1	1
15	1	8	1	72	1	1	61	1	1	72	1	1	32	1	1
17	1	11	1	79	1	1	70	1	1	79	1	1	53	1	1
17	1	11	1	5	0	1	5	0	1	5	0	1	61	1	1
19	1	13	1	16	0	1	16	0	1	16	0	1	70	1	1
21	1	13	1	21	0	1	18	0	1	21	0	1	5	0	1
27	1	15	1	24	0	1	21	0	1	24	0	1	16	0	1
30	1	18	1	43	0	1	24	0	1	43	0	1	18	0	1
34	1	30	1	58	0	1	58	0	1	58	0	1	20	0	1
39	1	30	1	61	0	1	61	0	1	61	0	1	21	0	1
46	1	32	1	70	0	1	70	0	1	70	0	1	24	0	1
62	1	41	1	73	0	1	73	0	1	73	0	1	58	0	1
72	1	53	1	81	0	1	81	0	1	81	0	1	61	0	1
79	1	61	1	90	0	1	90	0	1	90	0	1	70	0	1
5	0	70	1	115	0	1	115	0	1	115	0	1	73	0	1
6	0	5	0	8	1	2	2	1	2	8	1	2	81	0	1
14	0	6	0	9	1	2	5	1	2	9	1	2	90	0	1
16	0	14	0	11	1	2	8	1	2	11	1	2	115	0	1
18	0	81	0	13	1	2	8	1	2	13	1	2	2	1	2
20	0	16	0	17	1	2	8	1	2	17	1	1	5	1	2
21	0	115	0	19	1	2	11	1	2	19	1	2	8	1	2
24	0	18	0	21	1	2	11	1	2	21	1	2	8	1	2
30	0	20	0	27	1	2	13	1	2	27	1	2	8	1	2
43	0	21	0	30	1	2	13	1	2	30	1	2	11	1	2
58	0	24	0	34	1	2	15	1	2	34	1	1	13	1	2
61	0	30	0	62	1	2	30	1	2	62	1	2	13	1	2
70	0	58	0	6	0	2	41	1	2	6	0	2	15	1	2
73	0	61	0	14	0	2	6	0	2	14	0	2	41	1	2
81	0	70	0	18	0	2	14	0	2	18	0	2	6	0	2
90	0	73	0	20	0	2	20	0	2	20	0	1	14	0	2
115	0	90	0	30	0	2	30	0	2	30	0	2	30	0	2
